# Supplementary material for: Hormonal Content and Gene Expression during Olive Fruit Growth and Ripening
Source: Plants (Basel). 2023 Nov 12;12(22):3832. doi: 10.3390/plants12223832 (PMC10675085; doi:10.3390/plants12223832)
Supplement: Supplementary file 1 [file plants-12-03832-s001.zip]

Archive with 1 entries (1 files):
- plants-2655695-supplementary.pdf
